# Supplementary material for: Genetic Correlates of Presenile Dementia and Cognitive Decline in the Armenian Population Following COVID-19: A Case-Control Study
Source: Int J Mol Sci. 2025 Jul 20;26(14):6965. doi: 10.3390/ijms26146965 (PMC12295909; doi:10.3390/ijms26146965)
Supplement: Supplementary file 1 [file ijms-26-06965-s001.zip]

Archive with 2 entries (2 files):
- Supplementary_ Table S1_ Descriptive statistics.pdf
- Supplementary_Table S2_ Genes statistics.pdf
